# Supplementary material for: Information presentation through a head-worn display (“smart glasses”) has a smaller influence on the temporal structure of gait variability during dual-task gait compared to handheld displays (paper-based system and smartphone)
Source: PLoS One. 2018 Apr 9;13(4):e0195106. doi: 10.1371/journal.pone.0195106 (PMC5891005; doi:10.1371/journal.pone.0195106)
Supplement: S1 File — (XLSX) [file pone.0195106.s001.xlsx]

## Sheet: Data
PID	Displays	Gender	Order	NASA-TLX Overall workload	Ease of Use	Discomfort	Stroop test	categorizing task	arithmetic task	Ranking
3	2	2	2	69.1667	2.75	1.28571	70.6667	81.9444	58.3333	2
3	3	2	3	66.6667	3.5	1.42857	66	90.2778	58.3333	1
3	4	2	1	70	1.75	2.28571	57.3333	80.5556	62.5	3
4	2	1	1	78.3333	2.25	2.28571	72.6667	72.2222	95.8333	3
4	3	1	2	57.5	4.25	1.28571	68	88.8889	100	1
4	4	1	3	65	2.5	1.71429	70	86.1111	100	2
5	2	1	2	54.5833	3	1.57143	46.6667	72.2222	79.1667	3
5	3	1	3	45.8333	4.5	1.28571	49.3333	80.5556	79.1667	1
5	4	1	1	53.3333	4.75	1.57143	46.6667	70.8333	83.3333	2
6	2	1	1	38.3333	3.5	1.28571	56.6667	77.7778	54.1667	2
6	3	1	2	34.1667	4.5	1.42857	64	66.6667	58.3333	1
6	4	1	3	50	2.5	2.28571	55.3333	62.5	50	3
7	2	2	1	33.3333	4.25	1	99.3333	86.1111	54.1667	2
7	3	2	2	40.8333	4.25	1	96	98.6111	66.6667	1
7	4	2	3	50.8333	2.25	2.28571	99.3333	80.5556	62.5	3
8	2	2	2	50.8333	4	1	86.6667	95.8333	66.6667	2
8	3	2	3	55.8333	4	1.14	85.3333	91.6667	54.1667	1
8	4	2	1	48.3333	3.75	1.42857	78.6667	84.7222	70.8333	3
9	2	2	1	41.6667	3.5	1.14286	88	93.0556	58.3333	3
9	3	2	2	40	5	1.14286	95.3333	98.6111	58.3333	1
9	4	2	3	39.1667	4.5	1.28571	95.3333	98.6111	79.1667	2
10	2	2	1	40.8333	4.25	1	85.3333	93.0556	87.5	2
10	3	2	2	40	5	1	82	94.4444	83.3333	1
10	4	2	3	40.8333	3.75	1.14286	79.3333	84.7222	87.5	3
11	2	1	3	46.6667	2.5	1.57143	72.6667	80.5556	87.5	2
11	3	1	1	48.3333	3.5	1.57143	62.6667	70.8333	95.8333	3
11	4	1	2	46.6667	4	1.71429	62	70.8333	100	1
12	2	1	3	40.8333	3.75	1.14286	90.6667	97.2222	95.8333	1
12	3	1	1	47.5	4	1.42857	86.6667	100	95.8333	2
12	4	1	2	42.5	3.5	1.85714	85.3333	91.6667	100	3
13	2	2	3	50.8333	4.75	1.28571	79.3333	97.2222	62.5	1
13	3	2	1	60.8333	4.5	1.71429	75.3333	97.2222	75	2
13	4	2	2	59.1667	3.5	2.28571	79.3333	94.4444	79.1667	3
14	2	2	3	63.3333	4.5	1	78	95.8333	41.6667	1
14	3	2	1	84.1667	4	1.42857	69.3333	88.8889	50	2
14	4	2	2	86.6667	2.5	1.42857	72.6667	87.5	37.5	3
15	2	1	3	26.6667	5	1	100	95.8333	50	2
15	3	1	1	49.1667	5	1	92.6667	86.1111	62.5	1
15	4	1	2	45	4.5	1.28571	94	84.7222	58.3333	3
16	2	2	2	68.3333	3.75	1.28571	94.6667	83.3333	66.6667	1
16	3	2	3	72.5	3.5	1.57143	83.3333	81.9444	70.8333	2
16	4	2	1	82.5	1.25	2.14286	85.3333	77.7778	83.3333	3
17	2	2	1	40.8333	4.5	1	86	91.6667	79.1667	1
17	3	2	2	37.5	5	1	78.6667	97.2222	87.5	2
17	4	2	3	35	3	1.85714	83.3333	87.5	87.5	3
18	2	2	1	72.5	3.25	1.57143	83.3333	88.8889	66.6667	1
18	3	2	2	76.6667	2.25	2.14286	79.3333	86.1111	79.1667	3
18	4	2	3	63.3333	3.75	2	74	86.1111	79.1667	2
19	2	1	2	40.8333			91.3333	93.0556	91.6667	1
19	3	1	3	54.1667			90.6667	87.5	91.6667	2
19	4	1	1	60	2.5	2.29	79.3333	86.1111	95.8333	3
20	2	1	1	58.3333	4.25	1.71429	68	91.6667	62.5	3
20	3	1	2	57.5	4	1.57143	65.3333	88.8889	83.3333	1
20	4	1	3	61.6667	2.75	2.28571	64.6667	94.4444	79.1667	2
21	2	1	3	71.6667	1	3.42857	47.3333	63.8889	79.1667	3
21	3	1	1	58.3333	3	2.71429	57.3333	79.1667	79.1667	1
21	4	1	2	64.1667	2	3.57143	52	77.7778	79.1667	2
22	2	1	3	57.9167	3.75	1.85714	79.3333	81.9444	50	2
22	3	1	1	64.1667	2	2.14286	66.6667	93.0556	58.3333	3

## Sheet: Data dictionary
Independent variable names	Definition	Level
PID	Participant identification number	1,2,3,…, 20
Displays	Type of displays	Paper (1), Phone (2), and Glass (3)
Gender	Participant Gender	Male (1), Female (2)
Order	The order of presenting the displays	1 (paper), 2 (phone), 3 (glass)
Dependent variable names	Definition
NASA-TLX Overall workload	Mean NASA-TLX ratings (obtained using an unweighted method)
Ease of Use	Mean responses from the usability questionnaires (1=strongly disagree, 3=moderately agree, and 5=strongly agree)
Discomfort	Mean responses from the Discomfort questionnaires (1=strongly disagree, 3=moderately agree, and 5=strongly agree)
Stroop test	Percentages of completed responses to Stroop test
Categorizing task	Percentages of completed responses to categorizing task
Arithmetic task	Percentages of completed responses to arithmetic task
Ranking	Rank the three different display methods (paper, smartphone, and smart glasses) in order of preference (1 = most preferred, 2 = second most preferred, 3 = least preferred)
