# Supplementary material for: Information presentation through a head-worn display (“smart glasses”) has a smaller influence on the temporal structure of gait variability during dual-task gait compared to handheld displays (paper-based system and smartphone)
Source: PLoS One. 2018 Apr 9;13(4):e0195106. doi: 10.1371/journal.pone.0195106 (PMC5891005; doi:10.1371/journal.pone.0195106)
Supplement: S2 File — (XLSX) [file pone.0195106.s002.xlsx]

## Sheet: Outcomes
PID	Display Condition	Gender	σ(δT )	σ(δP )	α(δT )	α(δP )	SaEn (Stride Length)	SaEn (Stride time)	SaEn (Stride speed)	σ (Stride length)	σ (Stride time)	σ (Stride speed)
1	1	2	1.15579	0.81495	0.619567	0.383502	2.24071	1.57718	1.74524	0.0185736	0.0125153	0.0170345
1	2	2	1.25768	0.646725	0.767703	0.374877	1.5976	1.97234	2.21102	0.0193898	0.0172569	0.0149006
1	3	2	1.23458	0.689787	0.668511	0.37413	1.57898	1.6864	2.3394	0.0181741	0.0160054	0.0149837
1	4	2	1.2583	0.645517	0.746225	0.513326	1.81118	1.43508	1.6666	0.0175644	0.0140333	0.0131571
2	1	1	1.23384	0.691108	0.759243	0.39441	1.76578	1.86322	1.82161	0.0194269	0.0224312	0.0170771
2	2	1	1.24968	0.662044	0.77305	0.464324	1.53148	1.91239	2.35138	0.0183759	0.0195467	0.0150792
2	3	1	1.23436	0.69018	0.538438	0.367304	1.81916	2.16332	1.65292	0.0166501	0.018949	0.014688
2	4	1	1.28805	0.583887	0.751955	0.444054	1.80555	1.69029	2.38482	0.0171674	0.0197686	0.0128807
3	1	1	1.16429	0.802766	0.89081	0.720506	1.8589	1.56398	1.58816	0.0198157	0.0162254	0.0170964
3	2	1	1.28576	0.588926	0.683144	0.256046	1.78059	1.55335	1.89256	0.0228511	0.0201862	0.0151254
3	3	1	1.31034	0.531978	0.74407	0.397183	1.41952	1.69029	1.78191	0.0210646	0.0202844	0.0130207
3	4	1	1.20316	0.743233	0.680904	0.353592	2.07047	1.63761	1.59987	0.0231744	0.0184967	0.0184381
4	1	1	1.11595	0.868704	0.780031	0.453283	1.84253	1.2875	2.38263	0.0126446	0.00916009	0.0129794
4	2	1	1.22611	0.704745	0.6461	0.421892	1.68434	1.30716	1.8589	0.0142018	0.0112901	0.0122034
4	3	1	1.18651	0.769535	0.639578	0.38865	2.66723	1.29056	1.72277	0.0119082	0.00986352	0.0113624
4	4	1	1.18331	0.774448	0.652026	0.50119	1.69995	1.30661	1.79176	0.0130574	0.0101651	0.0122199
5	1	2	1.28772	0.58462	0.695988	0.49886	2.04307	1.6864	1.62113	0.0232895	0.0184603	0.0187089
5	2	2	1.33399	0.469542	1.13816	0.370852	1.76644	1.73113	1.60944	0.0269528	0.0237124	0.0169609
5	3	2	1.32876	0.484158	1.02565	0.433573	1.62531	1.60141	2.15466	0.0250186	0.0216785	0.0162897
5	4	2	1.31233	0.527046	0.921595	0.511198	1.75604	1.61567	1.95539	0.0244055	0.0191074	0.0169571
6	1	2	1.2867	0.586862	0.922634	0.448534	2.07944	1.27981	1.94591	0.0205859	0.0140868	0.0144426
6	2	2	1.23558	0.688007	0.893038	0.397257	1.52606	1.53362	1.65068	0.0157456	0.0129777	0.0136473
6	3	2	1.30205	0.551961	0.990087	0.340509	2.26176	1.30048	1.84958	0.0182208	0.0149954	0.0128387
6	4	2	1.21211	0.728561	0.783441	0.523138	1.6614	1.32914	2.04476	0.0149383	0.0118067	0.0135545
7	1	2	1.26246	0.637339	0.800851	0.440982	2.34607	1.41369	2.17475	0.0152493	0.0167644	0.0107
7	2	2	1.26825	0.62573	0.804589	0.399785	1.7148	1.78059	2.33537	0.0168134	0.0196271	0.0119826
7	3	2	1.25837	0.645381	0.759216	0.342476	1.80006	1.99998	2.03688	0.0156077	0.0176657	0.0114014
7	4	2	1.1966	0.753751	0.574681	0.470297	1.35644	1.59987	1.69939	0.0166837	0.0150222	0.0127254
8	1	2	1.31586	0.518187	0.896895	0.620717	1.8068	1.46073	2.05412	0.0244725	0.0148628	0.0154694
8	2	2	1.30208	0.551891	0.893792	0.492133	1.70475	1.30606	1.7346	0.0213035	0.0143124	0.0147445
8	3	2	1.21352	0.726202	0.760941	0.460819	2.3979	1.35226	2.16905	0.0158604	0.0110342	0.014404
8	4	2	1.15571	0.815065	0.748052	0.435605	1.76766	1.27321	2.17475	0.0153039	0.0102323	0.015169
9	1	1	1.09127	0.899512	0.633152	0.372563	1.69939	1.99243	1.6864	0.0178041	0.0162307	0.0185384
9	2	1	1.10281	0.885335	0.784962	0.300253	2.3979	2.00747	1.73039	0.0189644	0.0169704	0.0189346
9	3	1	1.2106	0.731056	0.753027	0.239851	1.8777	1.57936	1.62268	0.0194791	0.0185894	0.0165129
9	4	1	1.15691	0.813369	0.865707	0.248965	1.77071	1.91692	2.16905	0.022828	0.0193851	0.0206667
10	1	1	1.24655	0.667922	0.946148	0.44844	1.72277	1.37564	2.2882	0.0166247	0.0115484	0.0136127
10	2	1	1.24743	0.666264	0.518855	0.439075	1.67765	1.33879	2.20827	0.0168369	0.0127397	0.0140749
10	3	1	1.25637	0.649256	0.718781	0.381035	1.97606	1.41438	1.91959	0.0159038	0.0118848	0.0130179
10	4	1	1.24558	0.669727	0.75143	0.51803	1.94591	1.3846	1.96611	0.0151104	0.010704	0.0124085
11	1	2	1.30002	0.556718	0.809031	0.434929	2.10191	1.72924	2.00533	0.0283296	0.0241224	0.0172348
11	2	2	1.21121	0.730046	0.552298	0.443438	1.71008	2.28238	1.69939	0.0172996	0.0224945	0.0163245
11	3	2	1.21647	0.721241	0.7226	0.375245	1.81529	2.08774	1.6007	0.0176543	0.0180974	0.014697
11	4	2	1.2818	0.597486	0.737661	0.423182	1.583	1.90211	1.78059	0.0190558	0.0188565	0.0130834
12	1	2	1.18976	0.764511	0.76843	0.489332	1.85135	1.18827	1.66916	0.0155394	0.0103085	0.0138789
12	2	2	1.23027	0.697454	0.754181	0.397558	1.98413	1.34707	1.88031	0.0150721	0.0116565	0.0132246
12	3	2	1.20382	0.742172	0.795518	0.424419	1.64223	1.19059	2.05645	0.018685	0.0121663	0.0163265
12	4	2	1.18661	0.769386	0.861054	0.396693	1.44121	1.11186	2.3394	0.017082	0.0116628	0.0158051
13	1	1	1.19688	0.753318	0.849277	0.31105	1.79176	1.56952	1.94591	0.0228309	0.01496	0.0191278
13	2	1	1.21444	0.724667	0.848515	0.453042	2.00533	1.68777	1.80555	0.0220653	0.0171221	0.0189173
13	3	1	1.19447	0.757132	0.772627	0.369973	1.92181	1.82109	2.11626	0.0204964	0.0165605	0.0184761
13	4	1	1.2409	0.678358	0.776464	0.332835	1.56862	1.58924	1.76359	0.020169	0.0161608	0.0163041
14	1	2	1.26965	0.622889	0.727775	0.431537	2.36712	1.52877	1.73039	0.0173277	0.0118319	0.0132242
14	2	2	1.29472	0.568955	0.911644	0.351637	2.09597	1.42058	1.53623	0.0177045	0.0135676	0.0130475
14	3	2	1.30912	0.534978	0.973413	0.36624	1.80281	1.42435	1.94591	0.021669	0.0165516	0.0149144
14	4	2	1.28515	0.590245	0.867606	0.432565	1.90096	1.19476	1.80359	0.0179382	0.0140392	0.0138043
15	1	2	1.12247	0.860264	0.658676	0.670909	1.64053	0.886213	1.57647	0.0171489	0.00907286	0.0184626
15	2	2	1.30815	0.537344	0.836206	0.525779	1.90954	1.17149	2.43612	0.0174183	0.0110102	0.0127603
15	3	2	1.18922	0.765353	0.681747	0.491936	2.56495	1.03783	1.88707	0.01178	0.00810247	0.0124241
15	4	2	1.23056	0.696942	0.844947	0.483338	1.71765	1.10614	1.66393	0.0177696	0.00973845	0.015818
16	1	2	1.1082	0.878569	0.66414	0.310661	2.09186	1.30432	1.80212	0.0126843	0.0101893	0.0156907
16	2	2	1.17735	0.783481	0.788918	0.352985	1.54881	1.64347	2.43612	0.0141084	0.0130813	0.0165123
16	3	2	1.12787	0.853181	0.638344	0.271974	1.76578	1.35427	2.21297	0.0139041	0.0119095	0.0170693
16	4	2	1.23119	0.695826	0.661984	0.415301	2.62467	1.67284	2.04476	0.0164704	0.0136711	0.0162478
17	1	1	1.159	0.810388	0.678271	0.582832	1.66501	1.21595	2.17125	0.0142726	0.0102453	0.0132865
17	2	1	1.12835	0.852539	0.662341	0.351594	2.07944	1.27881	2.48491	0.0116748	0.0103119	0.0124161
17	3	1	1.2378	0.684004	0.791868	0.463396	1.75786	1.32811	2.04122	0.0141283	0.0118977	0.011904
17	4	1	1.12356	0.858844	0.653785	0.498406	1.57022	1.23509	1.56564	0.0128882	0.0100292	0.013061
18	1	1	1.13202	0.847661	0.738295	0.322593	1.70475	1.49923	2.12026	0.0242381	0.0149539	0.022455
18	2	1	1.17006	0.794326	0.956213	0.318521	2.06801	1.85958	1.8718	0.0267346	0.0188979	0.0246056
18	3	1	1.10757	0.87937	0.698318	0.337501	1.981	1.86381	1.96944	0.0189287	0.0150885	0.0198854
18	4	1	1.17824	0.782138	0.820474	0.470828	1.70079	1.60944	1.85332	0.0262786	0.0178842	0.0232597
19	1	1	1.14871	0.824899	0.962035	0.449102	1.72839	1.14154	1.69168	0.0182945	0.0119066	0.016209
19	2	1	1.22693	0.703311	0.79011	0.469231	1.95606	1.63476	2.18324	0.0181921	0.0164436	0.0153794
19	3	1	1.24005	0.679901	0.875207	0.471646	1.89712	1.45742	1.86478	0.0149221	0.0131197	0.0120852
19	4	1	1.20751	0.736145	0.830901	0.499191	1.90096	1.28385	2.0149	0.0145226	0.0129073	0.0127929
20	1	1	1.26624	0.629797	0.928487	0.623897	1.76509	1.36418	1.81374	0.0223687	0.01329	0.0165404
20	2	1	1.29931	0.558376	0.775241	0.395598	1.78129	1.24391	1.73827	0.021167	0.0147292	0.0149042
20	3	1	1.24644	0.668126	0.803028	0.419196	1.61991	1.29138	2.27213	0.0154266	0.0111652	0.0135278
20	4	1	1.32394	0.49717	0.938879	0.547106	1.81011	1.34768	1.99655	0.0256127	0.018157	0.0166765

## Sheet: Data Dictionary
Independent variable names	Definition	Level
PID	Participant identification number	1,2,3,…, 20
Display Condition	Type of displays	ST (1), DT-Paper (2), DT- phone (3), and DT-glass (4)
Gender	Participant Gender	Male (1), Female (2)
Dependent variable names	Definition
σ(δT )	Magnitude of variability in the GEM direction
σ(δP )	Magnitude of variability in the non-GEM direction
α(δT )	Temporal structure of variability in the GEM direction
α(δP )	Temporal structure of variability in the non-GEM direction
SaEn (Stride length)	Sample entropy of stride length
SaEn (Stride time)	Sample entropy of stride time
SaEn (Stride speed)	Sample entropy of stride speed
σ (Stride length)	standard deviation of stride length
σ (Stride time)	standard deviation of stride time
σ (Stride speed)	standard deviation of stride speed
